# Supplementary material for: An Enriched Environment Promotes Shelter-Seeking Behaviour and Survival of Hatchery-Produced Juvenile European Lobster (Homarus gammarus)
Source: PLoS One. 2016 Aug 25;11(8):e0159807. doi: 10.1371/journal.pone.0159807 (PMC4999228; doi:10.1371/journal.pone.0159807)
Supplement: S2 Table — Behaviour categories with aggression score given for the 12 pair of lobster juveniles tested. Each pair was size matched (carapace length, CL) and consist of one “naïve” and one “exposed” lobster juvenile that was observed for 1800 seconds. In the “naïve” treatment, the juveniles were raised in single compartments without substrate and shelter whereas juveniles in the “exposed” treatment experienced substrate, shelter and interactions with conspecifics. A score of + represents a high level of aggression, 0 is neutral and–represents a low level of aggression. (XLSX) [file pone.0159807.s002.xlsx]

## Sheet: S2
Pair	Lobster ID	CL (mm)	Treatment	Fight (score=2)	Evict (score=2)	Evicted (score=2)	Lunge attack (score=1.5)	Chase (score=1.5)	Threat (score=1)	Claw grasp (score=1)	Fight in shelter (score=1)	Approach (score=0.5)	Leave shelter (score=0.5)	Slow retreat (score=1)	Rapid retreat (score=1.5)	Tail-flip escape (score=2)	Sum of scores
1	CA3	14.5	naïve	0	0	-1	0	0	1	0	0	0	0	-10	-1	-1	-14.5
1	IK5	14.5	exposed	1	1	0	1	1	0	0	0	0	-1	0	0	0	6.5
2	CA1	14.1	naïve	5	0	0	0	0	0	0	0	0	0	-2	0	0	8
2	IK8	13.8	exposed	0	0	0	0	0	0	0	0	0	0	0	0	0	0
3	CA8	15.2	naïve	2	1	-1	0	0	8	0	1	3	0	-1	0	0	13.5
3	IK4	15.2	exposed	3	1	-1	0	0	1	0	-1	0	0	-7	0	-1	-3
4	CA11	13.2	naïve	0	0	-2	0	0	0	0	0	1	0	-10	0	0	-13.5
4	IK12	12.8	exposed	1	2	0	0	0	0	0	0	0	0	-1	0	0	5
5	CB4	15.9	naïve	0	0	0	0	0	1	0	0	4	0	-1	0	0	2
5	IK10	15.8	exposed	0	0	0	0	0	1	0	0	3	0	-8	0	-1	-7.5
6	CB7	14.7	naïve	0	0	0	1	0	0	0	0	2	0	-3	0	-1	-2.5
6	IK11	14.6	exposed	0	0	0	0	0	0	0	0	0	-1	-2	0	0	-2.5
7	CB14	15.1	naïve	0	1	-1	0	0	0	0	0	1	0	0	0	0	0.5
7	IK3	15	exposed	0	1	-1	0	0	0	0	0	0	0	-1	0	0	-1
8	CB10	13	naïve	1	0	0	0	0	2	0	0	0	0	-3	0	0	1
8	IK7	13.1	exposed	1	0	0	0	0	2	0	0	1	0	-3	0	-1	-0.5
9	CC1	13.9	naïve	0	0	0	0	1	4	0	0	3	0	-1	0	-1	4
9	IK1	13.8	exposed	0	0	0	0	0	2	0	0	3	0	-6	0	0	-2.5
10	CC6	14.9	naïve	5	1	-3	0	0	0	-1	0	1	0	-5	0	0	0.5
10	IK2	14.9	exposed	8	3	-1	0	0	4	1	0	0	0	0	0	0	25
11	CC14	13.8	naïve	1	2	-1	0	0	1	0	0	2	0	-5	0	-16	-31
11	IK6	13.7	exposed	1	1	-2	0	0	1	0	0	4	0	-1	0	-3	-4
12	CC11	13	naïve	0	0	0	0	0	1	0	0	0	0	0	0	0	1
12	IK9	13	exposed	0	0	0	0	0	0	0	0	2	0	-4	0	0	-3
