# Supplementary material for: An Enriched Environment Promotes Shelter-Seeking Behaviour and Survival of Hatchery-Produced Juvenile European Lobster (Homarus gammarus)
Source: PLoS One. 2016 Aug 25;11(8):e0159807. doi: 10.1371/journal.pone.0159807 (PMC4999228; doi:10.1371/journal.pone.0159807)
Supplement: S3 Table — Carapace length (CL) in mm of the lobster juveniles at the start and at the end of the release experiment. Two experimental tanks, UB-1 and UB-2, were used. In the “naïve” treatment, the juveniles were raised in single compartments without substrate and shelter whereas juveniles in the “exposed” treatment experienced substrate, shelter and interactions with conspecifics. “Vagrants” were juveniles that was found outside shelter in the “exposed” treatment. The lobster juveniles were tagged with three different coloured VIE tags before released into the experimental tanks. (XLSX) [file pone.0159807.s003.xlsx]

## Sheet: S3
Date of release	Tank	Treatment	TL (mm)	CL (mm)	VIE-color		Date at the end	CL (mm) exposed	CL (mm) naïve	CL (mm) vagrant
2011-07-10	UB-1	exposed	47	15.8	Green		2011-08-14	18.1	16	15.9
2011-07-10	UB-1	exposed	44	15.2	Green		2011-08-14	19.3	16	15.4
2011-07-10	UB-1	exposed	43	14.2	Green		2011-08-14	17.4	15.4	16.6
2011-07-10	UB-1	exposed	43.8	15.2	Green		2011-08-14	13.5	16.9	19.1
2011-07-10	UB-1	exposed	46.2	16.2	Green		2011-08-14	14	17.3	67
2011-07-10	UB-1	exposed	45.1	16	Green		2011-08-14	17.1	17.6	16.75
2011-07-10	UB-1	exposed	43.9	16.2	Green		2011-08-14	15	17.1
2011-07-10	UB-1	exposed	42.4	16	Green		2011-08-14	18.2	15.1
2011-07-10	UB-1	exposed	47.5	16	Green		2011-08-14	16.3	18
2011-07-10	UB-1	exposed	43.1	14.7	Green		2011-08-14	18	17.2
2011-07-10	UB-1	exposed	52.2	17.7	Green		2011-08-14	21.5	15.7
2011-07-10	UB-1	exposed	44.9	15.6	Green		2011-08-14	19.1	17.4
2011-07-10	UB-1	exposed	40.2	13.6	Green		2011-08-14	16.6	16
2011-07-10	UB-1	exposed	43	14.2	Green		2011-08-14	16.1	16.4
2011-07-10	UB-1	exposed	41.8	14.5	Green		2011-08-14	16.6	13.3
2011-07-10	UB-1	exposed	44.6	15.5	Green		2011-08-14	16	14.4
2011-07-10	UB-1	exposed	47.6	16.6	Green		2011-08-14	17.2	12.7
2011-07-10	UB-1	exposed	43.2	15.1	Green		2011-08-14	18.5	13.7
2011-07-10	UB-1	exposed	48.7	17.3	Green		2011-08-14	23	16.1
2011-07-10	UB-1	exposed	44.5	15.3	Green		2011-08-14	16	17.1
2011-07-10	UB-1	exposed	39.2	13.3	Green		2011-08-14	15.6	17.7
2011-07-10	UB-1	exposed	39.7	13.9	Green		2011-08-14	15.4	16.9
2011-07-10	UB-1	exposed	45.3	15.6	Green		2011-08-14	17.2	18.7
2011-07-10	UB-1	exposed	45.2	15.4	Green		2011-08-14	16.7	16.4
2011-07-10	UB-1	exposed	37.9	13.4	Green		2011-08-14	18	17.5
2011-07-10	UB-1	exposed	45.7	16	Green		2011-08-14	15.9	17.7
2011-07-10	UB-1	exposed	37.1	12.3	Green		2011-08-14	18.8	15
2011-07-10	UB-1	naïve	37.7	12.4	Orange		2011-08-14	16.6	17.2
2011-07-10	UB-1	naïve	41.7	14.1	Orange		2011-08-14	17.2	16.6
2011-07-10	UB-1	naïve	40.5	14.1	Orange		2011-08-14	14.4	17.8
2011-07-10	UB-1	naïve	47.7	17.2	Orange		2011-08-14	18.7	490.9
2011-07-10	UB-1	naïve	37.7	13.7	Orange		2011-08-14	15.3	16.3633
2011-07-10	UB-1	naïve	44.3	16	Orange		2011-08-14	20
2011-07-10	UB-1	naïve	43	15.1	Orange		2011-08-14	16
2011-07-10	UB-1	naïve	45.3	15.6	Orange		2011-08-14	14.4
2011-07-10	UB-1	naïve	38.3	13.8	Orange		2011-08-14	17.1
2011-07-10	UB-1	naïve	39.9	14.8	Orange		2011-08-14	20.3
2011-07-10	UB-1	naïve	42.2	15	Orange		2011-08-14	20.4
2011-07-10	UB-1	naïve	42.1	14.6	Orange		2011-08-14	16.7
2011-07-10	UB-1	naïve	39.8	15.4	Orange		2011-08-14	16.7
2011-07-10	UB-1	naïve	39.3	14.4	Orange		2011-08-14	15.1
2011-07-10	UB-1	naïve	39.1	13.6	Orange		2011-08-14	17
2011-07-10	UB-1	naïve	40.6	15.1	Orange		2011-08-14	17.9
2011-07-10	UB-1	naïve	41.5	14.9	Orange		2011-08-14	738.9
2011-07-10	UB-1	naïve	39.1	15.3	Orange		2011-08-14	17.1837
2011-07-10	UB-1	naïve	34.2	12.6	Orange
2011-07-10	UB-1	naïve	44.1	15.5	Orange
2011-07-10	UB-1	naïve	38.5	13.9	Orange
2011-07-10	UB-1	naïve	40.9	14.3	Orange
2011-07-10	UB-1	naïve	39.2	14	Orange
2011-07-10	UB-1	naïve	38.4	14.5	Orange
2011-07-10	UB-1	naïve	46.3	16.4	Orange
2011-07-10	UB-1	naïve	44.8	16.8	Orange
2011-07-10	UB-1	naïve	46.6	17.3	Orange
2011-07-10	UB-1	vagrant	43.3	15.5	Red
2011-07-10	UB-1	vagrant	43.1	14.4	Red
2011-07-10	UB-1	vagrant	43.8	15.6	Red
2011-07-10	UB-1	vagrant	49.1	16.6	Red
2011-07-10	UB-1	vagrant	NA	NA	Red
2011-07-10	UB-1	vagrant	42	14.9	Red
2011-07-10	UB-2	exposed	43.7	14.6	Green
2011-07-10	UB-2	exposed	52	18.2	Green
2011-07-10	UB-2	exposed	40	14	Green
2011-07-10	UB-2	exposed	39	13.5	Green
2011-07-10	UB-2	exposed	42.4	15.5	Green
2011-07-10	UB-2	exposed	45	16.1	Green
2011-07-10	UB-2	exposed	43.6	15.2	Green
2011-07-10	UB-2	exposed	40	13.4	Green
2011-07-10	UB-2	exposed	44	14.8	Green
2011-07-10	UB-2	exposed	39.6	13.7	Green
2011-07-10	UB-2	exposed	50.3	17.1	Green
2011-07-10	UB-2	exposed	47	16.2	Green
2011-07-10	UB-2	exposed	44.1	15	Green
2011-07-10	UB-2	exposed	49.7	16.8	Green
2011-07-10	UB-2	exposed	39.1	13.8	Green
2011-07-10	UB-2	exposed	52	13.6	Green
2011-07-10	UB-2	exposed	36.8	12.8	Green
2011-07-10	UB-2	exposed	41.7	14.4	Green
2011-07-10	UB-2	exposed	43.3	14.8	Green
2011-07-10	UB-2	exposed	41.6	14.5	Green
2011-07-10	UB-2	exposed	39.2	13.6	Green
2011-07-10	UB-2	exposed	44.9	15.3	Green
2011-07-10	UB-2	exposed	39.7	14	Green
2011-07-10	UB-2	exposed	41.6	14.6	Green
2011-07-10	UB-2	exposed	47.3	16.5	Green
2011-07-10	UB-2	exposed	44.8	15	Green
2011-07-10	UB-2	exposed	46.6	16.2	Green
2011-07-10	UB-2	naïve	43.7	15.8	Orange
2011-07-10	UB-2	naïve	38.7	13.4	Orange
2011-07-10	UB-2	naïve	41.1	14.7	Orange
2011-07-10	UB-2	naïve	45.2	16	Orange
2011-07-10	UB-2	naïve	45	17	Orange
2011-07-10	UB-2	naïve	44	15.4	Orange
2011-07-10	UB-2	naïve	39.7	15.1	Orange
2011-07-10	UB-2	naïve	40.4	13.6	Orange
2011-07-10	UB-2	naïve	36	12.2	Orange
2011-07-10	UB-2	naïve	45.5	15.8	Orange
2011-07-10	UB-2	naïve	42.2	15.7	Orange
2011-07-10	UB-2	naïve	37.7	14.6	Orange
2011-07-10	UB-2	naïve	37.7	13.6	Orange
2011-07-10	UB-2	naïve	42.9	15.2	Orange
2011-07-10	UB-2	naïve	43.8	15.1	Orange
2011-07-10	UB-2	naïve	40.6	15	Orange
2011-07-10	UB-2	naïve	41.1	13.7	Orange
2011-07-10	UB-2	naïve	39.1	13	Orange
2011-07-10	UB-2	naïve	35.2	13.5	Orange
2011-07-10	UB-2	naïve	41.3	15.2	Orange
2011-07-10	UB-2	naïve	43.8	15.6	Orange
2011-07-10	UB-2	naïve	41.3	14.5	Orange
2011-07-10	UB-2	naïve	43.4	15.3	Orange
2011-07-10	UB-2	naïve	44.2	17.1	Orange
2011-07-10	UB-2	naïve	40.5	16.4	Orange
2011-07-10	UB-2	naïve	42.9	14.8	Orange
2011-07-10	UB-2	naïve	43.4	16	Orange
2011-07-10	UB-2	vagrant	41.3	14.8	Red
2011-07-10	UB-2	vagrant	48.6	16	Red
2011-07-10	UB-2	vagrant	NA	NA	Red
2011-07-10	UB-2	vagrant	NA	NA	Red
2011-07-10	UB-2	vagrant	NA	NA	Red
2011-07-10	UB-2	vagrant	42.4	14.5	Red
